# Supplementary material for: Acetylcholine modulates the precision of prediction error in the auditory cortex
Source: eLife. 2024 Jan 19;12:RP91475. doi: 10.7554/eLife.91475 (PMC10942646; doi:10.7554/eLife.91475)
Supplement: Figure 1—source data 1. [file elife-91475-fig1-data1.xlsx]

## Sheet: Figure 1
Dorso-Ventral (mm)	Rostro-Caudal (mm)	Characteristic frequency (kHz)	Only CF data (no oddball)
2.15	4.4	6.4	true
2.4	4.15	2.8	false
2.65	4.15	8.1	false
2.7	4.35	10.1	false
2.7	4.65	10	false
2.85	4.8	9	true
2.95	4.4	28.5	false
2.95	3.75	40	true
3.05	4.22	35	true
3.15	3.9	36	false
3.25	4.3	35.9	false
3.3	4.7	37	true
3.35	5.75	32	false
3.4	4.25	28.5	false
3.4	3.95	37	true
3.4	4.5	40	true
3.4	4.45	36	false
3.4	4.45	40	false
3.4	4.45	36.4	false
3.45	3.25	28.5	true
3.45	3.25	32	false
3.45	3.25	32	false
3.45	5.72	16	false
3.5	5.05	41	true
3.55	4.7	28.5	true
3.55	3.65	40	true
3.6	5.45	14	true
3.6	4.9	40	true
3.6	4.95	25.4	false
3.6	4.95	25.4	false
3.65	5.15	35.9	true
3.65	5.15	35.9	true
3.7	3.55	26	true
3.7	3.55	25.6	false
3.7	3.55	25.4	true
3.7	3.55	25.4	true
3.7	4.55	38.5	true
3.7	3.4	22.6	true
3.7	5.6	28.5	false
3.75	4.9	32	false
3.75	4.9	32	false
3.8	3.15	26.4	true
3.8	3.15	25.4	true
3.8	3.8	40	true
3.8	4.7	38	true
3.85	4.35	37	true
3.9	5.2	20	false
3.9	3.9	40	true
3.9	3.65	30.5	true
3.9	3.65	28.5	true
4	3.9	12.8	false
4	3.85	35	true
4	4.45	35	true
4	5.35	32	false
4	5.35	28.5	true
4	5.35	25.4	false
4	5.6	14.3	true
4.05	5.15	32	false
4.05	4.85	38	true
4.05	4.25	40	false
4.1	4	40	true
4.1	5	22.6	false
4.1	3.5	14.3	true
4.15	3.75	31	true
4.2	4.35	38	true
4.2	4.15	40	true
4.2	4.6	18	true
4.2	3.8	32	false
4.2	3.8	32	false
4.25	4.85	40	true
4.25	3.55	14	true
4.25	4.05	40	true
4.25	5.25	18	false
4.25	5.25	18.2	false
4.25	5.25	18	false
4.25	5.6	28	false
4.25	5.05	18	false
4.3	3.25	13	true
4.3	3.95	16	false
4.32	3.55	7.8	true
4.35	4.05	22.5	true
4.35	4.95	40	true
4.35	5.2	9	false
4.35	4.25	32	true
4.35	3.7	11.3	true
4.35	3.7	12.7	true
4.35	3.7	11.3	true
4.4	4.4	22	true
4.4	4.15	16	true
4.45	4.7	12.7	false
4.5	4.15	28	true
4.5	4.62	32	false
4.5	5.55	6	true
4.5	3.65	3	false
4.5	3.8	22.6	true
4.5	3.8	20.2	true
4.52	5.45	12	false
4.55	4.1	14.3	true
4.55	4.8	20.23	true
4.55	4.3	13.5	true
4.6	5.7	3.5	true
4.6	5.15	12.7	false
4.6	5.15	11.3	false
4.6	5.15	10.1	true
4.6	3.1	2.3	false
4.62	4.45	20	true
4.62	4.35	2.2	false
4.65	4.6	9	true
4.65	3.9	14	true
4.7	5.5	8	true
4.7	3.78	3	false
4.7	4.3	5.6	true
4.7	3.45	4	true
4.8	4.65	25.4	false
4.8	5.75	25.4	true
4.8	4.15	2.8	false
4.85	3.9	11.5	true
4.85	4.5	1.9	false
4.85	4.5	2.2	false
4.85	2.95	25.4	true
4.85	3.75	2.5	true
4.9	2.75	32.1	true
4.9	3.35	2	false
4.9	4.25	1.3	false
4.92	4.8	0.8	true
4.95	3.65	2.5	false
4.95	5.15	25.4	true
4.95	5.55	38	true
4.95	5.5	38	true
4.95	4.05	2.2	true
5	3.15	40	true
5	4.4	1.79	true
5	4.55	10	false
5	4.55	10.2	true
5.05	5.35	16	true
5.05	4.15	1	false
5.05	3.8	2.4	true
5.05	3.15	28.5	false
5.1	2.95	28.9	true
5.1	3.6	1.6	false
5.15	4.65	2	true
5.15	4.35	1	true
5.2	2.7	31	true
5.25	3.85	2.5	true
5.25	4.45	1	true
5.25	3.05	44	true
5.25	4.05	2.8	true
5.25	2.8	32	false
5.25	2.8	32	false
5.25	4.15	1.3	false
5.27	4.31	1.6	true
5.3	5.05	35.9	false
5.35	4.2	13	false
5.35	2.95	40	true
5.42	3.45	7.1	true
5.45	3.8	2.5	true
5.45	2.8	28.5	true
5.45	3.95	2	true
5.45	4.05	1.1	true
5.45	4.05	2.5	true
5.55	3.5	3.5	true
5.6	4.15	1	true
5.6	3.65	1.9	true
5.65	2.95	40	true
5.65	3.55	28.6	true
5.7	4.95	1.2	true
5.8	3.25	28.5	false
5.83	3.8	1.2	true
5.95	3.15	28.5	true
5.95	3.5	16	false
5.95	3.5	22.6	false
5.95	3.5	22.6	false
6.05	3.35	38.5	true
6.05	3.35	40	true
