# Supplementary material for: Acetylcholine modulates the precision of prediction error in the auditory cortex
Source: eLife. 2024 Jan 19;12:RP91475. doi: 10.7554/eLife.91475 (PMC10942646; doi:10.7554/eLife.91475)
Supplement: Figure 8—source data 1. [file elife-91475-fig8-data1.xlsx]

## Sheet: Figure 8
iMM				iPE				iRS					iMM				iPE				iRS
Low SI		High SI		Low SI		High SI		Low SI		High SI			Deep		Superficial		Deep		Superficial		Deep		Superficial
Control	Effect	Control	Effect	Control	Effect	Control	Effect	Control	Effect	Control	Effect		Control	Effect	Control	Effect	Control	Effect	Control	Effect	Control	Effect	Control	Effect
0.363605	-0.0647538	0.61423	0.678101	-0.113402	-0.666039	0.102448	0.050511	0.477007	0.601285	0.511782	0.62759		0.625136	0.809037	0.61423	0.678101	0.0889158	0.309904	0.102448	0.050511	0.53622	0.499133	0.511782	0.62759
0.446721	0.611392	0.625136	0.809037	0.0394166	0.336675	0.0889158	0.309904	0.407305	0.274717	0.53622	0.499133		0.363605	-0.0647538	0.635019	0.293106	-0.113402	-0.666039	0.245348	-0.159437	0.477007	0.601285	0.389671	0.452543
0.539982	0.520315	0.620194	0.78751	0.188528	1.11022e-16	0.0129207	0.833834	0.351454	0.520315	0.607274	-0.0463241		0.620194	0.78751	0.479837	0.388909	0.0129207	0.833834	-0.195188	-0.00935045	0.607274	-0.0463241	0.675025	0.39826
0.39213	0.370857	0.739051	0.325037	0.15864	-0.0932323	0.289344	0.132248	0.23349	0.46409	0.449707	0.192789		0.539982	0.520315	0.660282	0.675102	0.188528	1.11022e-16	0.240914	0.0328428	0.351454	0.520315	0.419368	0.642259
0.440449	0.570905	0.635019	0.293106	0.206665	0.235592	0.245348	-0.159437	0.233784	0.335313	0.389671	0.452543		0.39213	0.370857	0.828773	0.546297	0.15864	-0.0932323	0.31024	0.0422032	0.23349	0.46409	0.518533	0.504094
0.533269	0.292118	0.479837	0.388909	0.0482623	0.231797	-0.195188	-0.00935045	0.485007	0.0603214	0.675025	0.39826		0.533269	0.292118	0	0.540687	0.0482623	0.231797	-0.946233	0.701061	0.485007	0.0603214	0.946233	-0.160373
0	0.540687	0.759613	0.81225	-0.946233	0.701061	0.319037	0.247044	0.946233	-0.160373	0.440576	0.565206		0.739051	0.325037	0.662681	0.874157	0.289344	0.132248	-0.028266	0.388514	0.449707	0.192789	0.690947	0.485643
0.20921	0.127378	0.660282	0.675102	-0.0319435	0.438364	0.240914	0.0328428	0.241153	-0.310986	0.419368	0.642259		0.270106	0.113681	0.804433	1.11022e-16	0.0140665	0.276708	0.445532	0	0.256039	-0.163027	0.358901	1.11022e-16
0.270106	0.113681	0.636215	0.118325	0.0140665	0.276708	-0.0881882	-0.480934	0.256039	-0.163027	0.724403	0.59926		0.511641	0.992278	0.151575	0.544708	0.1514	0.868243	0.0433072	0.562567	0.360242	0.124035	0.108268	-0.0178593
0.653544	0.567303	0.828773	0.546297	0.701599	0.544611	0.31024	0.0422032	-0.0480547	0.0226921	0.518533	0.504094		0.471951	-1	0.535961	0.440463	1.11022e-16	0	-0.0314244	-0.240252	0.471951	-1	0.567386	0.680715
0.151575	0.544708	0.69354	0.385898	0.0433072	0.562567	0	-1.11022e-16	0.108268	-0.0178593	0.69354	0.385898		0.713036	-0.0632456	0.67179	0.463622	0.49364	-0.758947	0.243966	0.040207	0.219396	0.695701	0.427824	0.423415
0.511641	0.992278	0.662681	0.874157	0.1514	0.868243	-0.028266	0.388514	0.360242	0.124035	0.690947	0.485643		0.521891	0.821995	0.82874	0.219349	-0.0932621	0.986394	0.537592	-0.531499	0.615153	-0.164399	0.291149	0.750848
0.471951	-1	0.804433	1.11022e-16	1.11022e-16	0	0.445532	0	0.471951	-1	0.358901	1.11022e-16		0.520663	0.294884	0.272898	0.582072	0.0811924	-0.442326	0.503496	0.935472	0.43947	0.73721	-0.230599	-0.353401
0.520663	0.294884	0.535961	0.440463	0.0811924	-0.442326	-0.0314244	-0.240252	0.43947	0.73721	0.567386	0.680715		0.221064	-1	0.308794	0.452593	0.0126725	0	-0.0558311	0.0750352	0.208392	-1	0.364625	0.377558
0.481975	-0.177767	0.59517	0.406705	0.251222	0.290891	0.0105651	-0.274526	0.230752	-0.468657	0.584605	0.681231		0.151365	0.759257	0.388274	0.823604	-0.0481615	0.976187	-0.165502	0.469837	0.199526	-0.21693	0.553776	0.353766
0.272898	0.582072	0.880353	0.910275	0.503496	0.935472	0.531848	0.556995	-0.230599	-0.353401	0.348505	0.353279		0.44864	0.269775	0.68727	0.530825	-0.290668	-0.658433	0.226757	0	0.739308	0.928208	0.460513	0.530825
0.221064	-1	0.886602	0.843079	0.0126725	0	0.608231	0.555198	0.208392	-1	0.27837	0.287881		0.438309	-0.195998	0.400944	0.397573	0.260504	-0.661495	0.076428	-0.418226	0.177804	0.465496	0.324516	0.8158
0.151365	0.759257	0.67179	0.463622	-0.0481615	0.976187	0.243966	0.040207	0.199526	-0.21693	0.427824	0.423415		0.591748	0.128117	0.650179	0.703459	-0.0768134	0.613325	0.159589	0.275267	0.668561	-0.485208	0.49059	0.428193
0.308794	0.452593	0.663152	0.532783	-0.0558311	0.0750352	0.330191	0.110231	0.364625	0.377558	0.33296	0.422552		0.1596	0.558189	0.701289	0.63385	-0.232034	0.3484	0.710628	0.490206	0.391634	0.209789	-0.0093392	0.143644
0.388274	0.823604	0.713036	-0.0632456	-0.165502	0.469837	0.49364	-0.758947	0.553776	0.353766	0.219396	0.695701		0.802452	0.886405	0.639052	0.139447	0.303398	0.725241	0.670676	0.0780905	0.499054	0.161165	-0.0316238	0.0613568
0.400944	0.397573	0.82874	0.219349	0.076428	-0.418226	0.537592	-0.531499	0.324516	0.8158	0.291149	0.750848		0.867919	0.447442	0.654298	0.598807	0.6762	0.575282	0.498022	0.352325	0.191719	-0.127841	0.156276	0.246482
0.352255	0.647946	0.521891	0.821995	0.0792574	-0.0362206	-0.0932621	0.986394	0.272998	0.684167	0.615153	-0.164399		0.829245	-0.110432	-0.0929796	0.146985	0.310967	-0.993884	-0.358636	-0.243685	0.518278	0.883452	0.265656	0.39067
0.438309	-0.195998	0.625159	0.67482	0.260504	-0.661495	-0.00444777	0.0537467	0.177804	0.465496	0.629607	0.621074		0.407969	0.199943	0.910965	0.152057	0.081931	-0.118647	0.69244	-0.836315	0.326038	0.31859	0.218525	0.988372
0.701289	0.63385	0.44864	0.269775	0.710628	0.490206	-0.290668	-0.658433	-0.0093392	0.143644	0.739308	0.928208		-0.23785	-0.0731806	0.839899	-1	-0.2805	-0.0399167	0.682229	0	0.042649	-0.0332639	0.157671	-1
0.639052	0.139447	0.715537	0.179186	0.670676	0.0780905	0.410125	0.0948631	-0.0316238	0.0613568	0.305412	0.0843227		0.270363	0.252678	0.531466	0.444473	0.0715668	-0.0578161	0.0624438	-0.0510671	0.198797	0.310494	0.469022	0.49554
0.654298	0.598807	0.68727	0.530825	0.498022	0.352325	0.226757	0	0.156276	0.246482	0.460513	0.530825		-0.317533	0.363036	-0.0613691	0.301648	-0.119075	0.394545	-0.237627	0.542967	-0.198458	-0.0315088	0.176258	-0.241319
0.580044	0.676256	0.650179	0.703459	0.328029	0.233731	0.159589	0.275267	0.252015	0.442524	0.49059	0.428193		-0.298786	0.0878682	0.804984	-0.118921	0.258565	-0.316325	0.98387	-0.32932	-0.557352	0.404194	-0.178885	0.210399
-0.0929796	0.146985	0.591748	0.128117	-0.358636	-0.243685	-0.0768134	0.613325	0.265656	0.39067	0.668561	-0.485208		0.509094	0.511056	0.752469	0.461566	-0.041729	1.11022e-16	0.282869	0.527504	0.550823	0.511056	0.4696	-0.065938
-0.0918295	0.605175	0.918908	0	0	0.683769	0.870544	-1	-0.0918295	-0.0785941	0.0483636	1		0.640791	0.788232	0.838476	0.888625	0.435254	0.788232	0.799477	0.673484	0.205537	0	0.0389989	0.215141
0.1596	0.558189	0.910965	0.152057	-0.232034	0.3484	0.69244	-0.836315	0.391634	0.209789	0.218525	0.988372		0.641772	0.674829	0.210853	0.307312	0.511793	0.749871	0	-0.0152386	0.129979	-0.0750423	0.210853	0.32255
0.338966	0.0767766	0.802452	0.886405	0.326861	-0.0605246	0.303398	0.725241	0.0121059	0.137301	0.499054	0.161165		0.855282	0.375101	0.469678	0.401195	0.799664	0.55162	0.220589	0.0782112	0.055617	-0.176518	0.249089	0.322983
0.407969	0.199943	0.885518	0.708318	0.081931	-0.118647	0.546491	0.199215	0.326038	0.31859	0.339027	0.509104		-0.439054	-0.18088	0.455301	0.577317	-0.680388	0.070779	0.115973	0.010089	0.241334	-0.251659	0.339328	0.567228
-0.23785	-0.0731806	0.867919	0.447442	-0.2805	-0.0399167	0.6762	0.575282	0.042649	-0.0332639	0.191719	-0.127841		0.52035	0.840326	0.743848	0.516283	0.0477872	0.549124	0.832665	-0.142327	0.472563	0.291202	-0.0888176	0.658609
0.270363	0.252678	0.839899	-1	0.0715668	-0.0578161	0.682229	0	0.198797	0.310494	0.157671	-1		0.380466	0.443369	0.245623	0.245623	-0.051621	0.184168	-0.204056	-0.204056	0.432087	0.2592	0.449679	0.449679
0.464387	-0.364396	0.484549	1	0.18093	-0.215325	-0.341767	1	0.283457	-0.149071	0.826316	0		0.816348	0.606635	0.291003	0.369629	0.821236	0.104918	0.430525	0.290679	-0.00488831	0.501716	-0.139522	0.07895
-0.317533	0.363036	0.829245	-0.110432	-0.119075	0.394545	0.310967	-0.993884	-0.198458	-0.0315088	0.518278	0.883452		0.842779	0.645552	0.660129	0.554051	0.694221	0.2127	0.128263	-0.047998	0.148558	0.432852	0.531866	0.602049
0.531466	0.444473	0.632733	-0.36139	0.0624438	-0.0510671	0.24202	-0.500386	0.469022	0.49554	0.390713	0.138996		0.680882	0.64872	0.724768	0.326515	0.186974	0.146599	0.807183	0.171649	0.493907	0.502121	-0.0824151	0.154866
0.444829	0.481879	0.681072	0.650019	0.0379475	0.00798695	0.411693	0.666475	0.406882	0.473892	0.269379	-0.0164562		0.788993	0.432359	0.557767	0.608296	0.367924	-0.305194	0.382614	0.113282	0.421069	0.737553	0.175152	0.495014
-0.0613691	0.301648	0.741104	0.36846	-0.237627	0.542967	0.432106	-0.393321	0.176258	-0.241319	0.308999	0.761781		0.812165	0.85224	0.479115	0.468358	0.505264	0.583282	-0.19664	-0.271075	0.306901	0.268958	0.675756	0.739433
0.227586	0.185976	0.666837	0.614408	-0.437272	-0.531855	0.333056	-0.0925468	0.664857	0.717831	0.333782	0.706955		0.516966	0.65371			0.0586826	0.378669			0.458283	0.275041
0.421189	0.188824	0.804984	-0.118921	-0.0318547	0.566473	0.98387	-0.32932	0.453044	-0.377648	-0.178885	0.210399		0.63514	0.40526			0.348062	0.0476776			0.287077	0.357582
0.180511	0.548521	0.752469	0.461566	-0.659035	0.628306	0.282869	0.527504	0.839546	-0.0797849	0.4696	-0.065938		0.31096	0.39906			-0.08112	0.0561178			0.39208	0.342942
-0.298786	0.0878682	0.685308	0.923247	0.258565	-0.316325	0.382497	0.585156	-0.557352	0.404194	0.30281	0.33809		0.862538	0.778243			0.838579	0.348756			0.0239594	0.429487
0.509094	0.511056	0.74077	0.81678	-0.041729	1.11022e-16	0.259751	0.432413	0.550823	0.511056	0.481019	0.384367
0.280922	0.840361	0.863148	0.961529	-0.268153	0.371963	0.991703	0.873315	0.549075	0.468398	-0.128554	0.0882136
0.446363	0.402752	0.930199	0.930199	0.0831159	0.192807	0.820763	0.820763	0.363247	0.209945	0.109435	0.109435
0.448168	0.687842	0.677935	0.808543	-0.167695	0.330164	0.245283	0.419135	0.615864	0.357678	0.432652	0.389409
0.640791	0.788232	0.647383	0.845332	0.435254	0.788232	0.0896377	0.644263	0.205537	0	0.557746	0.201069
0.641772	0.674829	0.855282	0.375101	0.511793	0.749871	0.799664	0.55162	0.129979	-0.0750423	0.055617	-0.176518
0.600082	0.571011	0.838476	0.888625	0.226407	0.23022	0.799477	0.673484	0.373676	0.340791	0.0389989	0.215141
-0.439054	-0.18088	0.743848	0.516283	-0.680388	0.070779	0.832665	-0.142327	0.241334	-0.251659	-0.0888176	0.658609
0.52035	0.840326	0.816348	0.606635	0.0477872	0.549124	0.821236	0.104918	0.472563	0.291202	-0.00488831	0.501716
0.210853	0.307312	0.842779	0.645552	0	-0.0152386	0.694221	0.2127	0.210853	0.32255	0.148558	0.432852
0.469678	0.401195	0.680882	0.64872	0.220589	0.0782112	0.186974	0.146599	0.249089	0.322983	0.493907	0.502121
0.455301	0.577317	0.660129	0.554051	0.115973	0.010089	0.128263	-0.047998	0.339328	0.567228	0.531866	0.602049
0.245623	0.245623	0.788993	0.432359	-0.204056	-0.204056	0.367924	-0.305194	0.449679	0.449679	0.421069	0.737553
0.291003	0.369629	0.812165	0.85224	0.430525	0.290679	0.505264	0.583282	-0.139522	0.07895	0.306901	0.268958
0.380466	0.443369	0.479115	0.468358	-0.051621	0.184168	-0.19664	-0.271075	0.432087	0.2592	0.675756	0.739433
0.724768	0.326515	0.862538	0.778243	0.807183	0.171649	0.838579	0.348756	-0.0824151	0.154866	0.0239594	0.429487
0.557767	0.608296	0.787559	0.464016	0.382614	0.113282	0.453517	-0.328943	0.175152	0.495014	0.334042	0.792958
0.516966	0.65371	0.871679	0.932847	0.0586826	0.378669	0.538977	0.651316	0.458283	0.275041	0.332702	0.281531
0.63514	0.40526	0.89783	0.945412	0.348062	0.0476776	0.823995	0.856222	0.287077	0.357582	0.0738347	0.0891898
0.31096	0.39906	0.581398	0.619792	-0.08112	0.0561178	0.0291916	0.362478	0.39208	0.342942	0.552207	0.257314
0.306089	0.532647	0.616429	0.690166	0.0501886	0.479893	0.137226	0.336536	0.2559	0.0527542	0.479203	0.35363
0.420752	0.401767	0.485461	0.520935	-0.0613895	-0.0290045	-0.120225	0.0225948	0.482141	0.430771	0.605687	0.49834
		0.606206	0.642604			0.222688	0.257184			0.383518	0.38542
